# Supplementary material for: Processing of Bathymetric Data: The Fusion of New Reduction Methods for Spatial Big Data
Source: Sensors (Basel). 2020 Oct 30;20(21):6207. doi: 10.3390/s20216207 (PMC7662608; doi:10.3390/s20216207)
Supplement: Supplementary file 1 [file sensors-20-06207-s001.zip]

Archive with 1 entries (1 files):
- Supplementary Materials/S1_Table.xlsx
