# Supplementary material for: Processing of Bathymetric Data: The Fusion of New Reduction Methods for Spatial Big Data
Source: Sensors (Basel). 2020 Oct 30;20(21):6207. doi: 10.3390/s20216207 (PMC7662608; doi:10.3390/s20216207)
Supplement: Supplementary file 1 [file sensors-20-06207-s001.zip › Supplementary Materials/S1_Table.xlsx]

## Sheet: Arkusz1
scope of input data	number of subsets for settings no. 1	number of subsets for settings no. 2	number of subsets for settings no. 3
(50x50, 100x100>	64	16	4
(25x25, 50x50>	16	4	1
(12.5x12.5, 25x25>	4	1	1
(0, 12.5x12.5>	1	1	1
